# Supplementary material for: Sequence Features of Drosha and Dicer Cleavage Sites Affect the Complexity of IsomiRs
Source: Int J Mol Sci. 2015 Apr 10;16(4):8110–27. doi: 10.3390/ijms16048110 (PMC4425070; doi:10.3390/ijms16048110)
Supplement: Supplementary file 1 [file ijms-16-08110-s001.zip]

Archive with 2 entries (2 files):
- ijms-78242-Supplementary Information.pdf
- ijms-78242-Supplementary Information-Tables.xlsx
